# Supplementary material for: Genotoxic and Anti-Genotoxic Assessments of Fermented Houttuynia cordata Thunb. Leaf Ethanolic Extract and Its Anti-Cancer Effect in a Dual-Organ Carcinogenesis Model of Colon and Liver in Rats
Source: Foods. 2024 Nov 15;13(22):3645. doi: 10.3390/foods13223645 (PMC11594090; doi:10.3390/foods13223645)
Supplement: Supplementary file 1 [file foods-13-03645-s001.zip]

Archive with 1 entries (1 files):
- foods-3271835-supplementary.pdf
